# Supplementary material for: GM101 in Combination with Histone Deacetylase Inhibitor Enhances Anti-Tumor Effects in Desmoplastic Microenvironment
Source: Cells. 2021 Oct 20;10(11):2811. doi: 10.3390/cells10112811 (PMC8616263; doi:10.3390/cells10112811)
Supplement: Supplementary file 1 [file cells-10-02811-s001.zip]

Archive with 8 entries (7 files):
- cells-1334789-supplementary PUB/
- cells-1334789-supplementary PUB/Figure S1.TIF
- cells-1334789-supplementary PUB/Figure S2.TIF
- cells-1334789-supplementary PUB/Figure S3.TIF
- cells-1334789-supplementary PUB/Figure S4.TIF
- cells-1334789-supplementary PUB/Figure S5.TIF
- cells-1334789-supplementary PUB/Figure S6.TIF
- cells-1334789-supplementary PUB/Figure S7.TIF
